# Supplementary material for: Establishment and characterisation of patient-derived xenografts as paraclinical models for gastric cancer
Source: Sci Rep. 2016 Mar 1;6:22172. doi: 10.1038/srep22172 (PMC4772087; doi:10.1038/srep22172)
Supplement: Supplementary Table S5 [file srep22172-s3.xls]

## Sheet: Sheet1
Supplementary Table S5. The list of 726 cancer related genes from various resources. (COSMIC (n=522), Foundation Medicine (n=314), Oncomine Cancer Research Panel (n=202), and TCGA database (n=16)
ABI1	CACNA1D	D10S170	FGFR3	HSPCA	MAP2K4	NTRK2	QKI	SSX4	XPO1
ABL1	CALR	DAXX	FGFR4	HSPCB	MAP3K1	NTRK3	RAB5EP	STAG2	YWHAE
ABL2	CAMTA1	DDB2	FH	HYDIN	MAP3K4	NUMA1	RAC1	STAT3	ZBTB2
ACSL3	CANT1	DDIT3	FHIT	IDH1	MAX	NUP214	RAD21	STAT4	ZNF145
ACVR1B	CARD11	DDR1	FIP1L1	IDH2	MCL1	NUP93	RAD50	STAT5B	ZNF198
ADAMTS12	CARS	DDR2	FLCN	IGF1R	MDM2	NUP98	RAD51	STK11	ZNF217
AF15Q14	CASP8	DDX10	FLG	IGF2	MDM4	NUTM2A	RAD51L1	STL	ZNF238
AF1Q	CBFA2T1	DDX5	FLI1	IGH@	MDN1	NUTM2B	RAF1	SUFU	ZNF278
AF3p21	CBFA2T3	DDX6	FLJ27352	IGK@	MDS1	OLIG2	RALGDS	SUZ12	ZNF331
AF5q31	CBFB	DEK	FLT1	IGL@	MDS2	OMD	RANBP17	SYK	ZNF384
AKAP3	CBL	DICER1	FLT3	IKBKE	MECOM	P2RY8	RANBP2	SYNE1	ZNF521
AKAP9	CBLB	DNM2	FLT4	IKZF1	MECT1	PAFAH1B2	RAP1GDS1	SYNE2	ZNF536
AKT1	CBLC	DNMT3A	FNBP1	IL2	MED12	PAK3	RARA	TAF1	ZNF703
AKT2	CCDC6	DOT1L	FOXA1	IL21R	MEF2B	PALB2	RB1	TAF15	ZNF9
AKT3	CCNB1IP1	DUX4	FOXL2	IL6R	MEN1	PAPPA2	RBM10	TAL1	ZRSR2
ALDH2	CCND1	EBF1	FOXO1A	IL6ST	MET	PARK2	RBM15	TAL2
ALK	CCND2	ECT2L	FOXO3A	IL7R	MITF	PAX3	RECQL4	TBC1D4
ALO17	CCND3	EGFR	FOXP1	INHBA	MKL1	PAX5	REL	TBL1XR1
AMER1	CCNE1	EIF4A2	FRS2	INPP4B	MLF1	PAX7	RELN	TBX3
APC	CD19	ELF4	FSTL3	IRF2	MLH1	PAX8	RET	TCEA1
AR	CD273	ELK4	FUBP1	IRF4	MLL	PBRM1	RHOA	TCF1
ARAF	CD274	ELKS	FUS	IRS1	MLL2	PBX1	RICTOR	TCF12
ARFRP1	CD74	ELL	FVT1	IRS2	MLL3	PCDH15	RIMS2	TCF3
ARHGEF12	CD79A	ELN	GABRA6	IRTA1	MLLT1	PCLO	RNF213	TCF7L2
ARHH	CD79B	EML4	GABRB3	ITGA4	MLLT10	PCM1	RNF43	TCL1A
ARID1A	CDC73	EP300	GAS7	ITK	MLLT2	PCSK7	ROS1	TCL6
ARID1B	CDC73	EPHA3	GATA1	JAK1	MLLT3	PDCD1LG2	RPL10	TERC
ARID2	CDH1	EPHA5	GATA2	JAK2	MLLT4	PDE4DIP	RPL22	TERT
ARNT	CDH10	EPHA7	GATA3	JAK3	MLLT6	PDGFB	RPL5	TET2
ASPSCR1	CDH11	EPHB1	GATA4	JAZF1	MLLT7	PDGFRA	RPN1	TFE3
ASXL1	CDK12	EPS15	GATA6	JUN	MN1	PDGFRB	RPTOR	TFEB
ATF1	CDK4	ERBB2	GID4	KAT6A	MPL	PDK1	RUNDC2A	TFG
ATIC	CDK6	ERBB3	GLI1	KCNB2	MRE11A	PER1	RUNX1	TFPT
ATM	CDK8	ERBB4	GMPS	KCNJ5	MSF	PHF6	RUNX1T1	TFRC
ATP1A1	CDKN1A	ERCC2	GNA11	KDM5A	MSH2	PHOX2B	RUNXBP2	TGFb1
ATP2B3	CDKN1B	ERCC3	GNA13	KDM5C	MSH6	PICALM	RYR2	TGFBR2
ATR	CDKN2A	ERCC4	GNAQ	KDM6A	MSI2	PIK3C2B	SBDS	THRAP3
ATRX	CDKN2B	ERCC5	GNAS	KDR	MSN	PIK3CA	SDC4	TIF1
AURKA	CDKN2C	ERG	GOLGA5	KEAP1	MTCP1	PIK3CB	SDH5	TLX1
AURKB	CDX2	ERRFI1	GOPC	KEL	MTOR	PIK3CG	SDHA	TLX3
AXIN1	CEBPA	ESR1	GPC3	KIAA1549	MUC1	PIK3R1	SDHB	TMPRSS2
AXL	CEP1	ETV1	GPHN	KIF5B	MUC6	PIK3R2	SDHC	TNFAIP3
B2M	CHCHD7	ETV4	GPR124	KIT	MUTYH	PIKFYVE	SDHD	TNFRSF14
BAI3	CHD2	ETV5	GRAF	KLF4	MYB	PIM1	SEPT6	TNFRSF17
BAP1	CHD4	ETV6	GRIN2A	KLHL6	MYC	PKHD1	SET	TOP1
BARD1	CHEK1	EVI1	GRM3	KLK2	MYCL	PKHD1L1	SETBP1	TOP2A
BCL10	CHEK2	EWSR1	GSK3B	KMT2A	MYCL1	PLAG1	SETD2	TP53
BCL11A	CHIC2	EXT1	H3F3A	KMT2C	MYCN	PLCG2	SF3B1	TPM3
BCL11B	CHN1	EXT2	H3F3B	KMT2D	MYD88	PML	SFPQ	TPM4
BCL2	CIC	EZH2	HCMOGT-1	KRAS	MYH11	PMS1	SFRS3	TPR
BCL2L1	CIITA	EZR	HDAC9	KTN1	MYH9	PMS2	SH2B3	TRA@
BCL2L2	CLTC	FACL6	HEAB	LAF4	MYST4	PMX1	SH3GL1	TRAF7
BCL3	CLTCL1	FAM123B	HEATR7B2	LAMA1	NACA	PNUTL1	SIL	TRB@
BCL5	CMKOR1	FAM135B	HERPUD1	LASP1	NAV3	POLD1	SLC34A2	TRD@
BCL6	CNOT3	FAM46C	HEY1	LCK	NBS1	POLE	SLC45A3	TRIM27
BCL7A	COL14A1	FANCA	HGF	LCP1	NCOA1	POT1	SLIT2	TRIM33
BCL9	COL1A1	FANCC	HIP1	LCX	NCOA2	POU2AF1	SMAD2	TRIP11
BCOR	COPEB	FANCD2	HIST1H3B	LHFP	NCOA4	POU5F1	SMAD3	TRRAP
BCORL1	COX6C	FANCE	HIST1H4I	LIFR	NCOR1	PPARG	SMAD4	TSC1
BCR	CPAMD8	FANCF	HLA-B	LMO1	NDRG1	PPP1R3A	SMARCA4	TSC2
BHD	CREB1	FANCG	HLF	LMO2	NF1	PPP2R1A	SMARCB1	TSHR
BIRC3	CREB3L1	FANCL	HLXB9	LPHN3	NF2	PPP2R4	SMARCE1	TTL
BLM	CREB3L2	FAS	HMCN1	LPP	NFE2L2	PRCC	SMO	U2AF1
BMPR1A	CREBBP	FAT1	HMGA1	LRIG3	NFIB	PRDM1	SNCAIP	UBR5
BRAF	CRIPAK	FAT3	HMGA2	LRP1	NFKB2	PRDM16	SOCS1	USH2A
BRCA1	CRKL	FBXO11	HNF1A	LRP1B	NFKBIA	PREX2	SOS1	USP6
BRCA2	CRLF2	FBXW7	HNF1B	LRP2	NIN	PRF1	SOX10	VEGFA
BRD3	CRTC3	FCGR2B	HNRNPA2B1	LYL1	NKX2-1	PRKAR1A	SOX2	VHL
BRD4	CSF1R	FEV	HOOK3	LYN	NONO	PRKCI	SOX9	VTI1A
BRIP1	CSF3R	FGF10	HOXA11	LZTR1	NOTCH1	PRKDC	SPEN	WAS
BTG1	CSMD1	FGF14	HOXA13	MADH4	NOTCH2	PRSS1	SPOP	WHSC1
BTK	CSMD2	FGF19	HOXA9	MAF	NOTCH3	PRSS8	SPTA1	WHSC1L1
BUB1B	CSMD3	FGF23	HOXC11	MAFB	NOTCH4	PSIP1	SRC	WIF1
C11orf30	CTCF	FGF3	HOXC13	MAGI2	NPM1	PTCH	SRGAP3	WISP3
C12orf9	CTNNA1	FGF4	HOXD11	MALAT1	NR4A3	PTCH1	SRSF2	WRN
C15orf21	CTNNB1	FGF6	HOXD13	MALT1	NRAS	PTEN	SS18	WT1
C15orf55	CUL3	FGFR1	HRAS	MAML2	NSD1	PTK2	SS18L1	WWTR1
C16orf75	CYLD	FGFR1OP	HSD3B1	MAP2K1	NT5C2	PTPN11	SSX1	XPA
C2orf44	CYP2C19	FGFR2	HSP90AA1	MAP2K2	NTRK1	PTPRC	SSX2	XPC
