# Supplementary material for: Establishment and characterisation of patient-derived xenografts as paraclinical models for gastric cancer
Source: Sci Rep. 2016 Mar 1;6:22172. doi: 10.1038/srep22172 (PMC4772087; doi:10.1038/srep22172)
Supplement: Supplementary Table S6 [file srep22172-s4.xls]

## Sheet: cancer_related_gene
Supplementary Table S6. Details of somatic mutations in cancer related genes and mRNA expression levels of them between F0 and F3 tumours (only with high confidence bases covered at ≥20 HiQualDepth and ≥5 ToTAltCnt in both F0 and F3 tumours).
	WTS				GA006	GA013
	GA06_F0	GA06_F3	GA13_F0	GA13_F3	q_value	q_value	Sample	Location	RefAllele	Variant type	Impact	SIFT*/PolyPhen	F0_HiQualDepth	F0_ToTAltCnt	F0_TotAltFreq	F0_Allele	F3_HiQualDepth	F3_ToTAltCnt	F3_TotAltFreq	F3_Allele
Gene
CSMD1	0.270941	0.00921265	0.284043	0.129012		1	GA006	8:3565998	T	missense_variant	MODERATE	PolyPhen=possibly_damaging(0.669)	107	9	8.41	G	52	18	34.62	G
CSMD3	13.1018	17.699	18.7893	20.5726	1	0.99939	GA006	8:113249363	T	intron_variant	MODIFIER		27	14	51.85	G	20	16	80	G
CUL3	13.2988	5.43336	8.86429	8.30235	0.998971	0.99939	GA006	2:225370828	T	missense_variant	MODERATE	SIFT=deleterious(0.02);PolyPhen=benign(0.029)	22	5	22.73	C	31	21	67.74	C
ERBB3	NA	NA	1.35522	0.00819648	0.998971	0.99939	GA006	12:56482437	A	missense_variant	MODERATE	SIFT=deleterious(0);PolyPhen=probably_damaging(0.999)	37	8	21.62	G	26	17	65.38	G
FAT3	22.8404	21.4997	19.0359	22.1265		1	GA006	11:92532615	A	missense_variant	MODERATE		90	10	11.11	T	56	23	41.07	T
FGF14	NA	NA	0.0980232	0.23211		1	GA006	13:102521151	A	missense_variant	MODERATE	SIFT=deleterious(0);PolyPhen=possibly_damaging(0.754)	225	51	22.67	C	189	72	38.1	C
FGFR2	1.8791	6.34398	9.20892	10.1827	0.998971	0.99939	GA013	10:123241688	A	stop_lost	HIGH		82	7	8.54	C	80	19	23.75	C
KMT2A	15.5246	13.618	17.8597	14.2261	0.998971	0.99939	GA006	11:118376344	T	missense_variant	MODERATE		66	8	12.12	C	49	19	38.78	C
MSN	NA	NA	NA	NA	0.138935	0.216077	GA006	X:64958829	C	splice_region_variant,intron_variant	LOW		26	23	88.46	A	46	46	100	A
MUC6	7.617	6.58899	5.32353	4.98122	0.998971	0.99939	GA013	11:1017097	T	missense_variant	MODERATE	PolyPhen=possibly_damaging(0.931)	202	7	3.47	A	227	15	6.61	A
NTRK2	NA	NA	NA	NA	0.998971	1	GA006	9:87317228	C	intron_variant	MODIFIER		71	35	49.3	T	49	25	51.02	T
SLIT2	23.3083	25.3727	25.6507	24.576	0.998971	0.967052	GA006	4:20540980	G	intron_variant	MODIFIER		86	16	18.6	T	65	19	29.23	T
SMARCA4	64.9695	109.158	55.8814	46.5912	0.998971	0.99939	GA006	19:11096931	C	missense_variant	MODERATE		42	19	45.24	T	35	13	37.14	T
SPEN	11.4195	12.32	8.13873	8.44065	0.998971	0.99939	GA006	1:16255011	C	missense_variant	MODERATE		66	24	36.36	T	33	15	45.45	T
TP53	167.025	172.153	210.154	121.964	0.998971	0.99939	GA006	17:7578265	A	missense_variant	MODERATE	SIFT=deleterious(0);PolyPhen=probably_damaging(1)	20	17	85	C	52	51	98.08	C
TP53							GA013	17:7577081	T	missense_variant	MODERATE		25	9	36	C	24	24	100	C
UBR5	0.0198551	0.0783535	0.0662835	0.0775481	0.998971	0.99939	GA013	8:103311169	G	missense_variant	MODERATE		192	29	15.1	C	247	42	17	C
UBR5							GA013	8:103311213	G	intron_variant	MODIFIER		169	17	10.06	C	219	22	10.05	C
UBR5							GA013	8:103311238	G	intron_variant	MODIFIER		139	20	14.39	A	197	21	10.66	A
UBR5							GA013	8:103311299	G	intron_variant	MODIFIER		91	17	18.68	C	129	15	11.63	C
XPA	6.07435	4.20763	5.19779	5.21154	0.998971	0.99939	GA006	9:100437867	A	splice_region_variant,synonymous_variant	LOW		22	5	22.73	G	36	24	66.67	G
												* The amino acid substitution is predicted damaging if the score is <= 0.05
